# Supplementary material for: Thermo-Responsive Hydrogels Encapsulating Targeted Core–Shell Nanoparticles as Injectable Drug Delivery Systems
Source: Pharmaceutics. 2023 Sep 21;15(9):2358. doi: 10.3390/pharmaceutics15092358 (PMC10537279; doi:10.3390/pharmaceutics15092358)
Supplement: Supplementary file 1 [file pharmaceutics-15-02358-s001.zip]

Archive with 1 entries (1 files):
- pharmaceutics-2579641-supplementary.pdf
